# Supplementary material for: ChronoMID—Cross-modal neural networks for 3-D temporal medical imaging data
Source: PLoS One. 2020 Feb 21;15(2):e0228962. doi: 10.1371/journal.pone.0228962 (PMC7034884; doi:10.1371/journal.pone.0228962)
Supplement: S1 Appendix — The code used to generate the neural network classifiers, perform batch-based data loading, etc. (ZIP) [file pone.0228962.s002.zip]

Archive with 14 entries (14 files):
- differencing.py
- mouse_data_loader.py
- parser.py
- task.py
- treatment.py
- models/base_model.py
- models/cnn_baseline.py
- models/cnn_timestamps.py
- models/xcnn_absolute_differencing.py
- models/xcnn_relative_differencing.py
- models/xcnn_timestamps_and_absolute_differencing.py
- models/xcnn_timestamps_and_relative_differencing.py
- downloader.py
- README.txt
