# Supplementary material for: ChronoMID—Cross-modal neural networks for 3-D temporal medical imaging data
Source: PLoS One. 2020 Feb 21;15(2):e0228962. doi: 10.1371/journal.pone.0228962 (PMC7034884; doi:10.1371/journal.pone.0228962)
Supplement: S1 Appendix — The code used to generate the neural network classifiers, perform batch-based data loading, etc. (ZIP) [file pone.0228962.s002.zip › differencing.py]

from enum import Enum, unique


@unique
class Differencing(Enum):
    NONE = 0
    ABSOLUTE = 1
    RELATIVE = 2


    def __str__(self):
        if self.value == Differencing.NONE.value:
            return ''
        elif self.value == Differencing.ABSOLUTE.value:
            return 'abs'
        elif self.value == Differencing.RELATIVE.value:
            return 'rel'
