# Supplementary material for: ChronoMID—Cross-modal neural networks for 3-D temporal medical imaging data
Source: PLoS One. 2020 Feb 21;15(2):e0228962. doi: 10.1371/journal.pone.0228962 (PMC7034884; doi:10.1371/journal.pone.0228962)
Supplement: S1 Appendix — The code used to generate the neural network classifiers, perform batch-based data loading, etc. (ZIP) [file pone.0228962.s002.zip › README.txt]

CHRONOMID SCRIPTS

All code used for ChronoMID was written in Python 3.
The scripts can be divided into two main sections:
code for running models and providing them with data, and the models themselves.


MODELS

The file base_model.py contains a number of utilities and methods common to all
the models.
Each other model file, e.g. xcnn_absolute_differencing.py, handles the exact
hyperparameters required for that model, the definition of the model,
and the data loading methods and hyperparameters required by that model.
There is only one model defined per file.


PREPROCESSING & DATA LOADING

All data-loading methods are defined in mouse_data_loader.py,
for both differencing and non-differencing approaches.
In addition, the differencing and image resizing processes, together with
various other preprocessing utilities, are defined in the aforementioned script.


RUNNING MODELS

The main entrypoint to running models is task.py, which in turn calls the
command-line argument parser in parser.py, the image downloader in downloader.py,
and makes use of the enum classes in differencing.py and treatment.py.

It is task.py that determines which model to run and what arguments to provide
to that model.
